# Supplementary material for: Exploring therapeutic architectural strategies as recovery- supportive design interventions in selected international sanatorium and therapeutic wellness facilities
Source: Front Psychol. 2026 Jun 25;17:1830779. doi: 10.3389/fpsyg.2026.1830779 (PMC13346203; doi:10.3389/fpsyg.2026.1830779)
Supplement: Supplementary file 1 [file Data_Sheet_1.ZIP]

Archive with 4 entries (4 files):
- APPENDIX III-ETHICAL APPROVAL CERTIFICATE.docx
- APPENDIX II-QUESTIONNAIRE SURVEY.docx
- APPENDIX I-OBSERVATION GUIDE.docx
- APPENDIX IV-INFORMED CONSENT FORM.docx
